# Supplementary material for: Transcriptome assembly and candidate genes involved in nutritional programming in the swordtail fish Xiphophorus multilineatus
Source: PeerJ. 2017 May 2;5:e3275. doi: 10.7717/peerj.3275 (PMC5417068; doi:10.7717/peerj.3275)
Supplement: Table S1 [file peerj-05-3275-s002.xlsx]

## Sheet: table 2.csv
Supplement Table. Differentially expressed genes between HQJE and LQJE Y-II Y-II males
ID	logFC	logCPM	PValue	FDR	external_gene_name	description	hsapiens_homolog_ensembl_gene	hsapien_gene_name	Location	Type(s)
ENSXMAT00000008573	-2.01509	3.32373	0.00468884	0.460874	anxa1c	annexin A1c [Source:ZFIN;Acc:ZDB-GENE-030131-5274]	ENSG00000135046	ANXA1	Plasma Membrane	enzyme
ENSXMAT00000019877	1.94732	0.357149	0.00540544	0.489021	b3gnt7	UDP-GlcNAc:betaGal beta-1,3-N-acetylglucosaminyltransferase 7 [Source:ZFIN;Acc:ZDB-GENE-021210-4]	ENSG00000156966	B3GNT7	Cytoplasm	enzyme
ENSXMAT00000000300	-2.89106	1.33126	0.00701586	0.524219	chd6	chromodomain helicase DNA binding protein 6 [Source:ZFIN;Acc:ZDB-GENE-130530-559]	ENSG00000124177	CHD6	Nucleus	enzyme
ENSXMAT00000012016	2.47053	2.74819	0.000895849	0.192119	gdpd3b	glycerophosphodiester phosphodiesterase domain containing 3b [Source:ZFIN;Acc:ZDB-GENE-121210-2]	ENSG00000102886	GDPD3	Cytoplasm	enzyme
ENSXMAT00000008580	1.69954	3.61917	4.98e-06	0.00671081	mogat3a	monoacylglycerol O-acyltransferase 3a [Source:ZFIN;Acc:ZDB-GENE-080305-11]	ENSG00000124003	MOGAT1	Cytoplasm	enzyme
ENSXMAT00000004169	1.68336	3.09707	0.000158725	0.0651188	mpx (1 of many)	myeloid-specific peroxidase [Source:ZFIN;Acc:ZDB-GENE-030131-9460]	ENSG00000005381,ENSG00000121053,ENSG00000167419	MPO,EPX,LPO	Cytoplasm	enzyme
ENSXMAT00000019068	1.48613	2.09983	0.0046474	0.460874	pcmtd1	protein-L-isoaspartate (D-aspartate) O-methyltransferase domain containing 1 [Source:ZFIN;Acc:ZDB-GENE-030131-5387]	ENSG00000168300	PCMTD1	Cytoplasm	enzyme
ENSXMAT00000005052	-1.47153	1.28711	0.00641091	0.504111	tnni2a.4 (1 of many)	troponin I type 2a (skeletal, fast), tandem duplicate 4 [Source:ZFIN;Acc:ZDB-GENE-040625-119]	ENSG00000130598	TNNI2	Cytoplasm	enzyme
ENSXMAT00000007146	1.62959	4.74948	5.33e-05	0.0324205	tph1a	tryptophan hydroxylase 1 (tryptophan 5-monooxygenase) a [Source:ZFIN;Acc:ZDB-GENE-030317-1]	ENSG00000129167	TPH1	Nucleus	enzyme
ENSXMAT00000012443	-1.08376	2.70582	0.00352585	0.39468	ube2c	ubiquitin-conjugating enzyme E2C [Source:ZFIN;Acc:ZDB-GENE-051030-48]	ENSG00000175063,ENSG00000177414	UBE2C,UBE2U	Cytoplasm	enzyme
ENSXMAT00000018946	-3.22532	2.46225	0.00208342	0.314381	ubr4	ubiquitin protein ligase E3 component n-recognin 4 [Source:ZFIN;Acc:ZDB-GENE-090313-341]	ENSG00000127481	UBR4	Nucleus	enzyme
ENSXMAT00000003574	1.0212	3.02479	0.00492728	0.479317	xdh	xanthine dehydrogenase [Source:ZFIN;Acc:ZDB-GENE-070719-9]	ENSG00000158125	XDH	Cytoplasm	enzyme
ENSXMAT00000010367	7.50046	-0.583997	0.00187105	0.3044			ENSG00000136504	KAT7	Nucleus	enzyme
ENSXMAT00000020184	6.38465	-1.47617	0.00748034	0.52675			ENSG00000136816,ENSG00000136827	TOR1B,TOR1A	Cytoplasm,Cytoplasm	enzyme
ENSXMAT00000006228	2.0761	-0.345052	0.00815293	0.553461			ENSG00000149124,ENSG00000156689,ENSG00000166840,ENSG00000203972,ENSG00000255151	GLYAT,GLYATL2,GLYATL1,GLYATL3,GLYATL1P3	Cytoplasm	enzyme
ENSXMAT00000013270	2.63796	-0.584109	0.00278046	0.365486	xcr1a.1	chemokine (C motif) receptor 1a, duplicate 1 [Source:ZFIN;Acc:ZDB-GENE-070302-6]	ENSG00000173578	XCR1	Plasma Membrane	G-protein coupled receptor
ENSXMAT00000000228	3.09477	0.958697	0.00576453	0.496047			ENSG00000170962	PDGFD	Extracellular Space	growth factor
ENSXMAT00000013855	-1.11018	5.30594	0.00926981	0.577359	cacna1ab	calcium channel, voltage-dependent, P/Q type, alpha 1A subunit, b [Source:ZFIN;Acc:ZDB-GENE-090514-3]	ENSG00000141837	CACNA1A	Plasma Membrane	ion channel
ENSXMAT00000000280	-2.73955	0.490727	0.0072623	0.524986	cacna1ha	calcium channel, voltage-dependent, T type, alpha 1H subunit a [Source:ZFIN;Acc:ZDB-GENE-130103-1]	ENSG00000196557	CACNA1H	Plasma Membrane	ion channel
ENSXMAT00000007581	1.32139	3.1165	0.000244388	0.0795187	trpc6b	transient receptor potential cation channel, subfamily C, member 6b [Source:ZFIN;Acc:ZDB-GENE-081030-19]	ENSG00000137672	TRPC6	Plasma Membrane	ion channel
ENSXMAT00000014171	6.10699	-1.67984	0.00986911	0.585691	acvr2b	activin A receptor, type IIB [Source:ZFIN;Acc:ZDB-GENE-980526-549]	ENSG00000114739	ACVR2B	Plasma Membrane	kinase
ENSXMAT00000000255	-1.17867	2.40915	0.00277582	0.365486	tk1	thymidine kinase 1, soluble [Source:ZFIN;Acc:ZDB-GENE-030131-5801]	ENSG00000167900	TK1	Cytoplasm	kinase
ENSXMAT00000005467	-1.83766	3.23415	0.000930145	0.195041	wee2	WEE1 homolog 2 (S. pombe) [Source:ZFIN;Acc:ZDB-GENE-030131-5682]	ENSG00000214102	WEE2	Cytoplasm	kinase
ENSXMAT00000012624	-1.10149	3.06614	0.00713455	0.524219	NME1	NME/NM23 nucleoside diphosphate kinase 1 [Source:HGNC Symbol;Acc:HGNC:7849]	ENSG00000011052,ENSG00000239672,ENSG00000243678	NME1-NME2,NME1,NME2	Cytoplasm,Nucleus,Cytoplasm	kinase,kinase,other
ENSXMAT00000003600	1.16336	3.5342	0.00165228	0.286072	nr4a1	nuclear receptor subfamily 4, group A, member 1 [Source:ZFIN;Acc:ZDB-GENE-040704-11]	ENSG00000123358	NR4A1	Nucleus	ligand-dependent nuclear receptor
ENSXMAT00000009960	-2.33237	1.87692	9.65e-05	0.0520204	agrp	agouti related neuropeptide [Source:ZFIN;Acc:ZDB-GENE-040817-1]	ENSG00000159723	AGRP	Extracellular Space	other
ENSXMAT00000007278	-2.49179	1.09872	0.009118	0.575083	akap11	A kinase (PRKA) anchor protein 11 [Source:ZFIN;Acc:ZDB-GENE-090804-1]	ENSG00000023516	AKAP11	Cytoplasm	other
ENSXMAT00000004881	-4.44733	1.66356	0.0015414	0.273582	bnipl	BCL2/adenovirus E1B 19kD interacting protein, like [Source:ZFIN;Acc:ZDB-GENE-060503-81]	ENSG00000163141	BNIPL	Cytoplasm	other
ENSXMAT00000017218	-3.06287	1.81833	0.00219312	0.320842	bsnb	bassoon (presynaptic cytomatrix protein) b [Source:ZFIN;Acc:ZDB-GENE-120628-1]	ENSG00000164061	BSN	Plasma Membrane	other
ENSXMAT00000004771	-1.90114	-0.0428009	0.00556001	0.489021	col10a1b	collagen, type X, alpha 1b [Source:ZFIN;Acc:ZDB-GENE-030131-7079]	ENSG00000123500	COL10A1	Extracellular Space	other
ENSXMAT00000010492	-2.36054	1.61979	0.00511065	0.484664	csmd2	CUB and Sushi multiple domains 2 [Source:ZFIN;Acc:ZDB-GENE-030616-39]	ENSG00000121904	CSMD2	Other	other
ENSXMAT00000000268	-2.3627	0.696598	0.00606553	0.499629	dlgap2a	discs, large (Drosophila) homolog-associated protein 2a [Source:ZFIN;Acc:ZDB-GENE-101215-1]	ENSG00000198010,ENSG00000283494	DLGAP2,DLGAP2	Plasma Membrane	other
ENSXMAT00000014938	-1.23477	2.84327	0.00117987	0.231942	dnali1	dynein, axonemal, light intermediate chain 1 [Source:ZFIN;Acc:ZDB-GENE-080204-7]	ENSG00000163879	DNALI1	Cytoplasm	other
ENSXMAT00000018899	-2.84297	2.41773	0.00353392	0.39468	fat1a	FAT atypical cadherin 1a [Source:ZFIN;Acc:ZDB-GENE-050425-1]	ENSG00000083857	FAT1	Plasma Membrane	other
ENSXMAT00000012557	6.17598	-1.62713	0.00882839	0.573861	fscn2a	fascin actin-bundling protein 2a, retinal [Source:ZFIN;Acc:ZDB-GENE-110901-1]	ENSG00000186765	FSCN2	Cytoplasm	other
ENSXMAT00000020415	3.72207	-0.402612	0.000218235	0.0731611	isg15 (1 of many)	ISG15 ubiquitin-like modifier [Source:ZFIN;Acc:ZDB-GENE-021211-1]	ENSG00000187608	ISG15	Extracellular Space	other
ENSXMAT00000005086	-1.46008	5.64157	0.00228153	0.329215	mamdc2b	MAM domain containing 2b [Source:ZFIN;Acc:ZDB-GENE-091117-16]	ENSG00000165072	MAMDC2	Extracellular Space	other
ENSXMAT00000004199	-1.67564	2.0706	0.00756244	0.528587	MYH13	myosin heavy chain 13 [Source:HGNC Symbol;Acc:HGNC:7571]	ENSG00000006788	MYH13	Cytoplasm	other
ENSXMAT00000016228	-1.26172	1.77629	0.00753727	0.528587	myl1	myosin, light chain 1, alkali; skeletal, fast [Source:ZFIN;Acc:ZDB-GENE-030131-8109]	ENSG00000168530	MYL1	Cytoplasm	other
ENSXMAT00000008025	-7.19684	-0.838183	6e-05	0.0351256	mylpfa	myosin light chain, phosphorylatable, fast skeletal muscle a [Source:ZFIN;Acc:ZDB-GENE-990712-15]	ENSG00000180209	MYLPF	Cytoplasm	other
ENSXMAT00000007176	-2.11651	-0.517946	0.00526405	0.489021	nkain2	Na+/K+ transporting ATPase interacting 2 [Source:ZFIN;Acc:ZDB-GENE-041014-77]	ENSG00000188580	NKAIN2	Plasma Membrane	other
ENSXMAT00000019607	-9.9781	1.46471	3.87e-05	0.0280746	pnrc2	proline-rich nuclear receptor coactivator 2 [Source:ZFIN;Acc:ZDB-GENE-030131-5475]	ENSG00000189266	PNRC2	Nucleus	other
ENSXMAT00000001154	-2.06602	2.75887	0.00711296	0.524219	sacs	sacsin molecular chaperone [Source:ZFIN;Acc:ZDB-GENE-110411-146]	ENSG00000151835	SACS	Plasma Membrane	other
ENSXMAT00000013129	1.97894	2.08203	0.00631599	0.503293	saga	S-antigen; retina and pineal gland (arrestin) a [Source:ZFIN;Acc:ZDB-GENE-040426-1538]	ENSG00000130561	SAG	Cytoplasm	other
ENSXMAT00000009329	-1.2528	2.39731	0.0028239	0.365486	si:ch211-63p21.8	si:ch211-63p21.8 [Source:ZFIN;Acc:ZDB-GENE-130530-652]	ENSG00000185271	KLHL33	Other	other
ENSXMAT00000015061	1.0665	3.14583	0.0094653	0.581854	si:ch211-87m7.1	leucine rich repeat containing 2 [Source:HGNC Symbol;Acc:HGNC:14676]	ENSG00000163827	LRRC2	Other	other
ENSXMAT00000018032	1.81875	3.50276	0.00390479	0.416334	si:ch211-94l19.4	myosin ID [Source:HGNC Symbol;Acc:HGNC:7598]	ENSG00000176658	MYO1D	Cytoplasm	other
ENSXMAT00000017142	-7.26745	-1.17398	0.00281504	0.365486	si:dkey-251i10.2	si:dkey-251i10.2 [Source:ZFIN;Acc:ZDB-GENE-050506-102]	ENSG00000250673	RP11-6L6.2	Other	other
ENSXMAT00000015501	-2.82869	3.39035	0.0033044	0.389335	syne1b	spectrin repeat containing, nuclear envelope 1b [Source:ZFIN;Acc:ZDB-GENE-071218-4]	ENSG00000131018	SYNE1	Nucleus	other
ENSXMAT00000016636	-1.78649	0.88788	0.00208456	0.314381	tnnc2	troponin C type 2 (fast) [Source:ZFIN;Acc:ZDB-GENE-000322-2]	ENSG00000101470	TNNC2	Cytoplasm	other
ENSXMAT00000007482	-1.53406	2.44345	0.00011297	0.0575892	tnnt3a	troponin T type 3a (skeletal, fast) [Source:ZFIN;Acc:ZDB-GENE-000322-3]	ENSG00000130595	TNNT3	Cytoplasm	other
ENSXMAT00000006777	-2.83336	1.43654	0.0034441	0.394383	tnrc6c2	trinucleotide repeat containing 6C2 [Source:ZFIN;Acc:ZDB-GENE-061207-48]	ENSG00000078687	TNRC6C	Cytoplasm	other
ENSXMAT00000009424	-2.39577	0.676617	0.00731622	0.524986	VILL	villin like [Source:HGNC Symbol;Acc:HGNC:30906]	ENSG00000136059	VILL	Cytoplasm	other
ENSXMAT00000016740	6.24894	-1.57501	0.00917232	0.575083	znf362b	zinc finger protein 362b [Source:ZFIN;Acc:ZDB-GENE-070424-35]	ENSG00000160094	ZNF362	Other	other
ENSXMAT00000018466	5.74354	-1.92075	0.0093032	0.577533			ENSG00000179270	C2orf71	Extracellular Space	other
ENSXMAT00000019988	-7.78215	-0.303952	3.62e-05	0.027297	IGKV1D-33	immunoglobulin kappa variable 1D-33 [Source:HGNC Symbol;Acc:HGNC:5753]	ENSG00000211611,ENSG00000211625,ENSG00000211626,ENSG00000211632,ENSG00000224041,ENSG00000225523,ENSG00000228325,ENSG00000231292,ENSG00000233999,ENSG00000239819,ENSG00000239855,ENSG00000239862,ENSG00000239951,ENSG00000239975,ENSG00000240382,ENSG00000240671,ENSG00000240864,ENSG00000241244,ENSG00000241351,ENSG00000241755,ENSG00000242076,ENSG00000242371,ENSG00000242580,ENSG00000242766,ENSG00000243063…	IGKV6-21,IGKV3D-20,IGKV6D-41,IGKV3D-11,IGKV3D-15,IGKV6D-21,IGKV3D-7,IGKV1OR2-108,IGKV3OR2-268,IGKV1D-8,IGKV1-6,IGKV1-37,IGKV3-20,IGKV1D-33,IGKV1-17,IGKV1-8,IGKV1-16,IGKV1D-16,IGKV3-11,IGKV1-9,IGKV1-33,IGKV1-39,IGKV1D-43,IGKV1D-17,IGKV3-7,IGKV1-12,IGKV1-5,IGKV3-15,IGKV1-27,IGKV1D-37,IGKV1D-39,IGKV1D-13,IGKV1D-12	Other,Other,Extracellular Space,Extracellular Space,Other,Other,Extracellular Space,Other,Other,Other,Extracellular Space	other,other,other,other,other,other,other,other,other,other,peptidase
ENSXMAT00000009470	-6.17268	-1.6898	0.000829198	0.188961			ENSG00000104870,ENSG00000204516,ENSG00000204520	FCGRT,MICB,MICA	Plasma Membrane	other,transmembrane receptor,transmembrane receptor
ENSXMAT00000011722	1.87118	4.04581	0.000436163	0.124149	myo7bb	myosin VIIBb [Source:ZFIN;Acc:ZDB-GENE-070912-482]	ENSG00000169994	MYO7B	Cytoplasm	peptidase
ENSXMAT00000016053	-6.11745	1.80039	7.61e-16	1.44e-11	spcs3	signal peptidase complex subunit 3 [Source:ZFIN;Acc:ZDB-GENE-040426-2206]	ENSG00000129128	SPCS3	Cytoplasm	peptidase
ENSXMAT00000004031	-3.36028	0.702502	0.00258793	0.352806	tmprss4a	transmembrane protease, serine 4a [Source:ZFIN;Acc:ZDB-GENE-061103-631]	ENSG00000137648	TMPRSS4	Other	peptidase
ENSXMAT00000001643	-1.54449	5.98721	0.00167928	0.288104	zgc:114181	carnosine dipeptidase 1 [Source:HGNC Symbol;Acc:HGNC:20675]	ENSG00000150656	CNDP1	Cytoplasm	peptidase
ENSXMAT00000018048	-6.65288	-1.40741	4.69e-05	0.0305225			ENSG00000188886	ASTL	Cytoplasm	peptidase
ENSXMAT00000014996	2.11937	2.29344	1.1e-05	0.0129686	dusp2	dual specificity phosphatase 2 [Source:ZFIN;Acc:ZDB-GENE-040801-188]	ENSG00000158050	DUSP2	Nucleus	phosphatase
ENSXMAT00000012541	1.09103	3.31256	0.00204209	0.313319	socs3a	suppressor of cytokine signaling 3a [Source:ZFIN;Acc:ZDB-GENE-030131-7349]	ENSG00000184557	SOCS3	Cytoplasm	phosphatase
ENSXMAT00000011867	-2.50536	1.7652	0.00690462	0.524219	ankrd52a	ankyrin repeat domain 52a [Source:ZFIN;Acc:ZDB-GENE-050522-247]	ENSG00000139645	ANKRD52	Nucleus	transcription regulator
ENSXMAT00000011129	-1.25494	3.33983	0.000113567	0.0575892	irf1b	interferon regulatory factor 1b [Source:ZFIN;Acc:ZDB-GENE-041114-13]	ENSG00000125347	IRF1	Nucleus	transcription regulator
ENSXMAT00000016494	-2.994	2.18798	0.00445724	0.45148	kmt2cb	lysine (K)-specific methyltransferase 2Cb [Source:ZFIN;Acc:ZDB-GENE-070705-340]	ENSG00000055609	KMT2C	Nucleus	transcription regulator
ENSXMAT00000008582	-2.3993	0.774662	0.00707857	0.524219	NFIB	nuclear factor I B [Source:HGNC Symbol;Acc:HGNC:7785]	ENSG00000147862	NFIB	Nucleus	transcription regulator
ENSXMAT00000013217	1.11301	4.12551	0.00540037	0.489021	npas4a	neuronal PAS domain protein 4a [Source:ZFIN;Acc:ZDB-GENE-060616-396]	ENSG00000174576	NPAS4	Nucleus	transcription regulator
ENSXMAT00000010755	2.73125	2.54307	0.000145136	0.0622082	smyd1a	SET and MYND domain containing 1a [Source:ZFIN;Acc:ZDB-GENE-030131-9825]	ENSG00000115593	SMYD1	Nucleus	transcription regulator
ENSXMAT00000012948	-2.70873	1.33105	0.00396305	0.417825	zbtb20	zinc finger and BTB domain containing 20 [Source:ZFIN;Acc:ZDB-GENE-070112-1992]	ENSG00000181722	ZBTB20	Nucleus	transcription regulator
ENSXMAT00000012689	-1.89451	3.11742	6.97e-08	0.000187841	zgc:63489	zinc finger and BTB domain containing 7B [Source:HGNC Symbol;Acc:HGNC:18668]	ENSG00000160685	ZBTB7B	Nucleus	transcription regulator
ENSXMAT00000001489	-3.63436	-0.67511	0.00529229	0.489021	ZHX2 (1 of many)	zinc fingers and homeoboxes 2 [Source:HGNC Symbol;Acc:HGNC:18513]	ENSG00000178764	ZHX2	Nucleus	transcription regulator
ENSXMAT00000000821	-3.12376	-0.226178	0.00729846	0.524986			ENSG00000144218	AFF3	Nucleus	transcription regulator
ENSXMAT00000013961	1.3628	4.74109	1.23e-09	1.16e-05	abcb11b	ATP-binding cassette, sub-family B (MDR/TAP), member 11b [Source:ZFIN;Acc:ZDB-GENE-050517-14]	ENSG00000073734	ABCB11	Plasma Membrane	transporter
ENSXMAT00000019328	1.07797	4.56084	0.00574504	0.496047	abcc8	ATP-binding cassette, sub-family C (CFTR/MRP), member 8 [Source:ZFIN;Acc:ZDB-GENE-050517-22]	ENSG00000006071	ABCC8	Plasma Membrane	transporter
ENSXMAT00000016162	-4.20984	-1.4368	0.00132891	0.250791	apoea	apolipoprotein Ea [Source:ZFIN;Acc:ZDB-GENE-010724-18]	ENSG00000130203	APOE	Extracellular Space	transporter
ENSXMAT00000013274	1.32246	3.02596	0.000205311	0.0731611	atp1a1a.5	ATPase, Na+/K+ transporting, alpha 1a polypeptide, tandem duplicate 5 [Source:ZFIN;Acc:ZDB-GENE-020501-1]	ENSG00000163399	ATP1A1	Plasma Membrane	transporter
ENSXMAT00000008222	-3.26685	4.05908	4.11e-05	0.0287232	fam117aa	family with sequence similarity 117, member Aa [Source:ZFIN;Acc:ZDB-GENE-110606-4]	ENSG00000121104	FAM117A	Other	transporter
ENSXMAT00000006661	-2.68797	1.00127	0.00544877	0.489021	lyst	lysosomal trafficking regulator [Source:ZFIN;Acc:ZDB-GENE-070702-1]	ENSG00000143669	LYST	Cytoplasm	transporter
ENSXMAT00000007780	1.4004	3.99192	0.00114985	0.22842	slc4a2a	solute carrier family 4 (anion exchanger), member 2a [Source:ZFIN;Acc:ZDB-GENE-051101-2]	ENSG00000164889	SLC4A2	Plasma Membrane	transporter
ENSXMAT00000003838	-2.32601	0.771601	0.00861326	0.572357	syt7a	synaptotagmin VIIa [Source:ZFIN;Acc:ZDB-GENE-090601-5]	ENSG00000011347	SYT7	Cytoplasm	transporter
ENSXMAT00000003162	-1.62357	3.06601	1.99e-06	0.00341727	ACSBG1 (1 of many)	acyl-CoA synthetase bubblegum family member 1 [Source:HGNC Symbol;Acc:HGNC:29567]	ENSG00000103740	ACSBG1
ENSXMAT00000011185	1.39321	5.17691	0.00106314	0.218083	atp8b4	ATPase, class I, type 8B, member 4 [Source:ZFIN;Acc:ZDB-GENE-121116-7]	ENSG00000104043	ATP8B4
ENSXMAT00000019451	-2.62024	3.46139	0.00327097	0.388237	BSN (1 of many)
ENSXMAT00000008381	1.88245	3.38075	0.00155115	0.273582	cdk21	cyclin-dependent kinase 21 [Source:ZFIN;Acc:ZDB-GENE-131121-149]
ENSXMAT00000013295	4.76055	2.01841	0.000220972	0.0731611	ctsl.1	cathepsin L.1 [Source:ZFIN;Acc:ZDB-GENE-040718-61]
ENSXMAT00000007410	-5.00813	10.8192	1.32e-05	0.0138195	cx43.4	connexin 43.4 [Source:ZFIN;Acc:ZDB-GENE-990415-38]
ENSXMAT00000017965	-1.02914	3.3745	0.000859563	0.190843	dlb	deltaB [Source:ZFIN;Acc:ZDB-GENE-980526-114]
ENSXMAT00000001577	-7.93378	-0.595314	0.00131155	0.250016	endou2	endonuclease, polyU-specific 2 [Source:ZFIN;Acc:ZDB-GENE-050522-373]
ENSXMAT00000016444	7.1274	-0.896144	0.00300245	0.375247	fam19a4a	family with sequence similarity 19 (chemokine (C-C motif)-like), member A4a [Source:ZFIN;Acc:ZDB-GENE-090313-310]
ENSXMAT00000019564	-1.7265	0.481571	0.00617061	0.501947	gig2j	grass carp reovirus (GCRV)-induced gene 2j [Source:ZFIN;Acc:ZDB-GENE-081022-181]
ENSXMAT00000001065	8.75285	0.528384	0.000206602	0.0731611	gpr108	G protein-coupled receptor 108 [Source:ZFIN;Acc:ZDB-GENE-121214-129]	ENSG00000125734	GPR108
ENSXMAT00000000820	-4.26787	2.401	0.000663613	0.162645	gstr (1 of many)	glutathione S-transferase rho [Source:ZFIN;Acc:ZDB-GENE-090507-1]
ENSXMAT00000019136	-2.14014	1.70566	0.00607265	0.499629	kif21b	kinesin family member 21B [Source:ZFIN;Acc:ZDB-GENE-130530-537]	ENSG00000116852	KIF21B
ENSXMAT00000012298	-2.08372	1.37369	0.0076741	0.531103	pcdh7a	protocadherin 7a [Source:ZFIN;Acc:ZDB-GENE-120206-1]
ENSXMAT00000014707	-1.51467	3.58769	4.19e-08	0.000158029	pvalb1 (1 of many)	parvalbumin 1 [Source:ZFIN;Acc:ZDB-GENE-040625-57]
ENSXMAT00000014891	-3.06134	1.99418	1.43e-07	0.000336735	pvalb4	parvalbumin 4 [Source:ZFIN;Acc:ZDB-GENE-040625-48]
ENSXMAT00000017034	4.27631	-1.25523	0.00344813	0.394383	si:ch211-276a23.5	alanyl aminopeptidase, membrane [Source:HGNC Symbol;Acc:HGNC:500]	ENSG00000166825	ANPEP
ENSXMAT00000000204	-2.35636	1.15946	0.00103401	0.214438	slc22a13 (1 of many)	solute carrier family 22 (organic anion/urate transporter), member 13 [Source:ZFIN;Acc:ZDB-GENE-070912-473]
ENSXMAT00000012823	2.25894	1.35313	4.92e-05	0.0309327	SLC9A3R2 (1 of many)	SLC9A3 regulator 2 [Source:HGNC Symbol;Acc:HGNC:11076]	ENSG00000065054	SLC9A3R2
ENSXMAT00000010663	-1.14869	2.47936	0.00402946	0.420039	STMN1 (1 of many)	stathmin 1 [Source:HGNC Symbol;Acc:HGNC:6510]	ENSG00000117632	STMN1
ENSXMAT00000005055	-1.70317	1.44101	0.00143611	0.263128	tnni2a.4 (1 of many)	troponin I type 2a (skeletal, fast), tandem duplicate 4 [Source:ZFIN;Acc:ZDB-GENE-040625-119]
ENSXMAT00000015270	-6.016	-1.70877	0.00771101	0.531103	zgc:162698
ENSXMAT00000009445	4.01755	-0.80418	0.00684505	0.524219	zgc:174917	zgc:174917 [Source:ZFIN;Acc:ZDB-GENE-070928-42]
ENSXMAT00000020357	-3.72963	-0.289814	0.000889737	0.192119			ENSG00000106560,ENSG00000133561,ENSG00000133561,ENSG00000133574,ENSG00000171115,ENSG00000179144,ENSG00000196329,ENSG00000213203,ENSG00000281887	GIMAP2,GIMAP6,GIMAP4,GIMAP8,GIMAP7,GIMAP5,GIMAP1,GIMAP1-GIMAP5
ENSXMAT00000007018	2.24812	1.81181	0.000543906	0.137328		fundc1.homolog
ENSXMAT00000003675	1.10814	3.62377	6.14e-05	0.0351256		gnrh1.homolog
ENSXMAT00000001899	5.50144	0.487044	1.24e-05	0.0137998		IL18R1.Il18r1.homolog
ENSXMAT00000008366	-5.84353	-2.08869	0.00586129	0.499629		PCDHGA8,pcdh2g6,Pcdhga3,Pcdhga8.homolog
ENSXMAT00000009501	2.6287	-0.0508228	0.00324863	0.388026		si:ch73-134f24.1.homolog
ENSXMAT00000001518	-3.55417	3.26135	2.89e-05	0.0231779		wu:fj30f06.homolog
ENSXMAT00000011791	-4.40731	-0.867843	0.00316067	0.388026		CR855393.1,BX004857.1,BX323854.4,zgc:66473,zgc:171695,si:ch211-285c6.4.homolog
ENSXMAT00000020073	-3.30971	-0.247735	0.00509668	0.484664
ENSXMAT00000018334	-12.9682	4.56745	3.5e-06	0.00507928
ENSXMAT00000019846	-8.93981	0.383859	0.000212461	0.0731611
ENSXMAT00000006947	-6.75271	-1.14289	0.00184917	0.303456
ENSXMAT00000020456	-6.56352	-1.29352	0.00291959	0.367323
ENSXMAT00000013550	-6.45902	-1.37554	0.00317659	0.388026
ENSXMAT00000002066	-5.56068	-2.07052	0.00874431	0.573603
ENSXMAT00000015813	-5.09228	0.932692	0.000208897	0.0731611
ENSXMAT00000019756	-4.19595	1.32769	0.000138093	0.0622082
ENSXMAT00000017126	-2.77828	-0.4826	0.000348365	0.106038
ENSXMAT00000000043	-2.24609	1.18757	0.00428902	0.442308
ENSXMAT00000018947	-1.5794	0.860752	0.00696822	0.524219
ENSXMAT00000005197	-1.53092	5.2465	3.13e-06	0.0049165
ENSXMAT00000014625	1.56654	1.13109	0.00554051	0.489021
ENSXMAT00000013285	1.71378	1.36339	0.00135617	0.253401
ENSXMAT00000006858	1.71822	5.45721	1.62e-05	0.0153085
ENSXMAT00000019668	2.14846	-0.0134394	0.00901406	0.575083
ENSXMAT00000017891	6.38465	-1.47617	0.00747739	0.52675
